# Supplementary material for: The association between the composition of the early-life intestinal microbiome and eczema in the first year of life
Source: Front Microbiomes. 2023 Mar 16;2:1147082. doi: 10.3389/frmbi.2023.1147082 (PMC12993559; doi:10.3389/frmbi.2023.1147082)
Supplement: Supplementary File 3 — Excel tables containing results of LEfSe and DESeq2 analyses. [file DataSheet_3.xlsx]

## Sheet: file name
Supplementary File 3

## Sheet: genus_UK_csection
Supplementary File 3	genus_UK_csection
label_key	feature	enrich_group	ef_lda	pvalue.x	padj.x	label	order	ad.sig.x	baseMean_variable.2_Eczema_vs_NoEczema_DESeq2	log2FoldChange_DESeq2	lfcSE_DESeq2	stat_DESeq2	pvalue_DESeq2	padj_DESeq2	sig_DESeq2	ad.sig_DESeq2	tool	delivery
Shigella_&_620	Shigella	eczema	4.5406	0.00107384	0.00107384	Proteobacteria: Enterobacteriaceae: Shigella	1										UK_tool	CS
Pantoea_&_53335	Pantoea	eczema	4.31483	0.00963451	0.00963451	Proteobacteria: Erwiniaceae: Pantoea	2	*	2120.42	4.65052	0.624556	7.44612	9.61287e-14	1.06703e-11	***	***	UK_tool	CS
Kluyvera_&_579	Kluyvera	eczema	2.56942	0.0248907	0.0248907	Proteobacteria: Enterobacteriaceae: Kluyvera	3	*	1680.6	1.75336	0.644782	2.71931	0.00654178	0.0232565	*	.	UK_tool	CS
Trabulsiella_&_158851	Trabulsiella	eczema	2.14222	0.0468125	0.0468125	Proteobacteria: Enterobacteriaceae: Trabulsiella	4	*	136.898	1.80846	0.601415	3.00701	0.00263835	0.0108466	*	.	UK_tool	CS
Hafnia_&_568	Hafnia	eczema	2.00729	0.00973455	0.00973455	Proteobacteria: Hafniaceae: Hafnia	5										UK_tool	CS
Actinobacillus_&_713	Actinobacillus	no_eczema	-2.05762	0.0477237	0.0477237	Proteobacteria: Pasteurellaceae: Actinobacillus	6										UK_tool	CS
Rodentibacter_&_1960084	Rodentibacter	no_eczema	-2.10754	0.034088	0.034088	Proteobacteria: Pasteurellaceae: Rodentibacter	7	*	1489.25	-1.54555	0.621841	-2.48544	0.0129393	0.0398961	.	.	UK_tool	CS
Superficieibacter_&_2303321	Superficieibacter	no_eczema	-2.81701	0.0335503	0.0335503	Proteobacteria: Enterobacteriaceae: Superficieibacter	8	*	30.6156	1.52939	0.510628	2.99512	0.00274339	0.0108756	*	.	UK_tool	CS
Pasteurella_&_745	Pasteurella	no_eczema	-2.86418	0.0307939	0.0307939	Proteobacteria: Pasteurellaceae: Pasteurella	9	*	7126.23	-1.95377	0.657841	-2.96997	0.00297826	0.0113995	*	.	UK_tool	CS
Mixta_&_2100764	Mixta	no_eczema	-3.0531	0.0223842	0.0223842	Proteobacteria: Erwiniaceae: Mixta	10										UK_tool	CS
Serratia_&_613	Serratia	no_eczema	-3.16486	0.00943912	0.00943912	Proteobacteria: Yersiniaceae: Serratia	11										UK_tool	CS

## Sheet: genus_UK_vaginal
Supplementary File 3	genus_UK_vaginal
label_key	feature	enrich_group	ef_lda	pvalue.x	padj.x	label	order	ad.sig.x	baseMean_variable.2_Eczema_vs_NoEczema_DESeq2	log2FoldChange_DESeq2	lfcSE_DESeq2	stat_DESeq2	pvalue_DESeq2	padj_DESeq2	sig_DESeq2	ad.sig_DESeq2	tool	delivery
Bacteroides_&_816	Bacteroides	eczema	4.63284	0.0462895	0.0462895	Bacteroidetes: Bacteroidaceae: Bacteroides	1										UK_tool	Vaginal
Streptococcus_&_1301	Streptococcus	no_eczema	-4.33384	0.00926998	0.00926998	Firmicutes: Streptococcaceae: Streptococcus	2	*	491173	-0.922865	0.389803	-2.36752	0.0179079	0.0422932	.	.	UK_tool	Vaginal

## Sheet: genus_nurse_csection
Supplementary File 3	genus_nurse_csection
label_key	feature	enrich_group	ef_lda	pvalue.x	padj.x	label	order	ad.sig.x	baseMean_variable.2_Eczema_vs_NoEczema_DESeq2	log2FoldChange_DESeq2	lfcSE_DESeq2	stat_DESeq2	pvalue_DESeq2	padj_DESeq2	sig_DESeq2	ad.sig_DESeq2	tool	delivery
Shigella_&_620	Shigella	eczema	4.77041	0.00513539	0.00513539	Proteobacteria: Enterobacteriaceae: Shigella	1	*	101019	2.67475	1.00291	2.66699	0.00765346	0.0261699	*	.	nurse	CS
Escherichia_&_561	Escherichia	eczema	4.73595	0.0389156	0.0389156	Proteobacteria: Enterobacteriaceae: Escherichia	2	*	68339.4	4.27224	0.920605	4.64069	3.47249e-06	3.68084e-05	***	***	nurse	CS
Salmonella_&_590	Salmonella	eczema	2.13715	0.0135948	0.0135948	Proteobacteria: Enterobacteriaceae: Salmonella	3	*	313.44	2.12217	0.717017	2.95972	0.00307922	0.0130559	*	.	nurse	CS
Paenibacillus_&_44249	Paenibacillus	eczema	2.03407	0.0465993	0.0465993	Firmicutes: Paenibacillaceae: Paenibacillus	4	*	35.7674	2.50267	0.612075	4.08883	4.33554e-05	0.000270334	***	**	nurse	CS
Actinobacillus_&_713	Actinobacillus	no_eczema	-2.02675	0.020508	0.020508	Proteobacteria: Pasteurellaceae: Actinobacillus	5	*	1267.36	-2.75755	0.695055	-3.96739	7.26645e-05	0.000427913	***	**	nurse	CS
Veillonella_&_29465	Veillonella	no_eczema	-5.20005	0.00524552	0.00524552	Firmicutes: Veillonellaceae: Veillonella	6	*	2.21011e+06	-1.85652	0.713892	-2.60056	0.00930709	0.0298955	*	.	nurse	CS

## Sheet: genus_nurse_vaginal
Supplementary File 3	genus_nurse_vaginal
taxa	values	tool	delivery
no marker	no marker	nurse	Vaginal

## Sheet: species_UK_csection
Supplementary File 3	species_UK_csection
label_key	feature	enrich_group	ef_lda	pvalue.x	padj.x	label	order	ad.sig.x	baseMean_variable.2_Eczema_vs_NoEczema_DESeq2	log2FoldChange_DESeq2	lfcSE_DESeq2	stat_DESeq2	pvalue_DESeq2	padj_DESeq2	sig_DESeq2	ad.sig_DESeq2	tool	delivery
Shigella sonnei_&_624	Shigella sonnei	eczema	4.52411	0.0411661	0.0411661	Proteobacteria: Enterobacteriaceae: Shigella sonnei	1										UK_tool	CS
Enterobacter roggenkampii_&_1812935	Enterobacter roggenkampii	eczema	3.89902	0.0179933	0.0179933	Proteobacteria: Enterobacteriaceae: Enterobacter roggenkampii	2										UK_tool	CS
Shigella dysenteriae_&_622	Shigella dysenteriae	eczema	3.59868	9.36374e-05	9.36374e-05	Proteobacteria: Enterobacteriaceae: Shigella dysenteriae	3										UK_tool	CS
Shigella flexneri_&_623	Shigella flexneri	eczema	3.50898	0.0390561	0.0390561	Proteobacteria: Enterobacteriaceae: Shigella flexneri	4										UK_tool	CS
Shigella boydii_&_621	Shigella boydii	eczema	3.46125	0.0239616	0.0239616	Proteobacteria: Enterobacteriaceae: Shigella boydii	5										UK_tool	CS
Escherichia fergusonii_&_564	Escherichia fergusonii	eczema	3.2779	0.0469356	0.0469356	Proteobacteria: Enterobacteriaceae: Escherichia fergusonii	6										UK_tool	CS
Phytobacter diazotrophicus_&_395631	Phytobacter diazotrophicus	eczema	3.07574	0.00327881	0.00327881	Proteobacteria: Enterobacteriaceae: Phytobacter diazotrophicus	7	*	144.654	2.51938	0.612002	4.11662	3.84476e-05	0.00040432	***	**	UK_tool	CS
Kluyvera ascorbata_&_51288	Kluyvera ascorbata	eczema	2.66488	0.0196231	0.0196231	Proteobacteria: Enterobacteriaceae: Kluyvera ascorbata	8										UK_tool	CS
Bacteroides xylanisolvens_&_371601	Bacteroides xylanisolvens	eczema	2.43632	0.0128301	0.0128301	Bacteroidetes: Bacteroidaceae: Bacteroides xylanisolvens	9	*	31.449	6.19221	0.473315	13.0827	4.13689e-39	1.34863e-36	***	***	UK_tool	CS
Phocaeicola sartorii_&_671267	Phocaeicola sartorii	eczema	2.21454	0.0470959	0.0470959	Bacteroidetes: Bacteroidaceae: Phocaeicola sartorii	10	*	1.88828	1.16014	0.305285	3.80016	0.0001446	0.00117849	**	*	UK_tool	CS
Bacteroides caccae_&_47678	Bacteroides caccae	eczema	2.15936	0.0470959	0.0470959	Bacteroidetes: Bacteroidaceae: Bacteroides caccae	11	*	2.42858	1.856	0.329941	5.62524	1.85246e-08	4.31359e-07	***	***	UK_tool	CS
Kluyvera sichuanensis_&_2725494	Kluyvera sichuanensis	eczema	2.08419	0.0366899	0.0366899	Proteobacteria: Enterobacteriaceae: Kluyvera sichuanensis	12										UK_tool	CS
Citrobacter youngae_&_133448	Citrobacter youngae	eczema	2.07582	0.0189882	0.0189882	Proteobacteria: Enterobacteriaceae: Citrobacter youngae	13	*	131.149	1.78829	0.613069	2.91694	0.0035348	0.0180054	*	.	UK_tool	CS
Hafnia paralvei_&_546367	Hafnia paralvei	no_eczema	-2.0235	0.0190322	0.0190322	Proteobacteria: Hafniaceae: Hafnia paralvei	14										UK_tool	CS
Aggregatibacter kilianii_&_2025884	Aggregatibacter kilianii	no_eczema	-2.51671	0.0173957	0.0173957	Proteobacteria: Pasteurellaceae: Aggregatibacter kilianii	15	*	1846.49	-1.75615	0.617913	-2.84207	0.00448217	0.0211766	*	.	UK_tool	CS
Neisseria perflava_&_33053	Neisseria perflava	no_eczema	-2.65961	0.0194377	0.0194377	Proteobacteria: Neisseriaceae: Neisseria perflava	16	*	363.742	-3.18319	0.563872	-5.64523	1.64958e-08	4.13665e-07	***	***	UK_tool	CS
Aggregatibacter segnis_&_739	Aggregatibacter segnis	no_eczema	-2.74886	0.0272165	0.0272165	Proteobacteria: Pasteurellaceae: Aggregatibacter segnis	17										UK_tool	CS
Superficieibacter electus_&_2022662	Superficieibacter electus	no_eczema	-2.78516	0.0322781	0.0322781	Proteobacteria: Enterobacteriaceae: Superficieibacter electus	18	*	36.9411	1.51864	0.538582	2.8197	0.00480692	0.0223865	*	.	UK_tool	CS
Streptococcus peroris_&_68891	Streptococcus peroris	no_eczema	-2.80419	0.0214006	0.0214006	Firmicutes: Streptococcaceae: Streptococcus peroris	19	*	5717.32	-1.83409	0.470986	-3.89415	9.85424e-05	0.000892356	***	**	UK_tool	CS
Haemophilus paraphrohaemolyticus_&_736	Haemophilus paraphrohaemolyticus	no_eczema	-2.8266	0.0268238	0.0268238	Proteobacteria: Pasteurellaceae: Haemophilus paraphrohaemolyticus	20	*	3787.25	-1.88225	0.630656	-2.98458	0.00283965	0.0154955	*	.	UK_tool	CS
Pasteurella bettyae_&_752	Pasteurella bettyae	no_eczema	-2.83854	0.0265103	0.0265103	Proteobacteria: Pasteurellaceae: Pasteurella bettyae	21	*	4386.3	-1.70474	0.633662	-2.6903	0.00713872	0.0298362	*	.	UK_tool	CS
Haemophilus influenzae_&_727	Haemophilus influenzae	no_eczema	-2.94703	0.0379904	0.0379904	Proteobacteria: Pasteurellaceae: Haemophilus influenzae	22										UK_tool	CS

## Sheet: species_UK_vaginal
Supplementary File 3	species_UK_vaginal
label_key	feature	enrich_group	ef_lda	pvalue.x	padj.x	label	order	ad.sig.x	baseMean_variable.2_Eczema_vs_NoEczema_DESeq2	log2FoldChange_DESeq2	lfcSE_DESeq2	stat_DESeq2	pvalue_DESeq2	padj_DESeq2	sig_DESeq2	ad.sig_DESeq2	tool	delivery
Bacteroides oleiciplenus_&_626931	Bacteroides oleiciplenus	eczema	2.19185	0.0406716	0.0406716	Bacteroidetes: Bacteroidaceae: Bacteroides oleiciplenus	1										UK_tool	Vaginal
Streptococcus xiaochunlingii_&_2589788	Streptococcus xiaochunlingii	eczema	2.09087	0.0405477	0.0405477	Firmicutes: Streptococcaceae: Streptococcus xiaochunlingii	2										UK_tool	Vaginal
Streptococcus rubneri_&_1234680	Streptococcus rubneri	no_eczema	-2.03243	0.0397043	0.0397043	Firmicutes: Streptococcaceae: Streptococcus rubneri	3										UK_tool	Vaginal
Streptococcus koreensis_&_2382163	Streptococcus koreensis	no_eczema	-2.06789	0.0454479	0.0454479	Firmicutes: Streptococcaceae: Streptococcus koreensis	4										UK_tool	Vaginal
Streptococcus pseudopneumoniae_&_257758	Streptococcus pseudopneumoniae	no_eczema	-2.0779	0.0129704	0.0129704	Firmicutes: Streptococcaceae: Streptococcus pseudopneumoniae	5	*	1515.74	-1.27782	0.353544	-3.61431	0.000301147	0.00176787	**	*	UK_tool	Vaginal
Bacteroides nordii_&_291645	Bacteroides nordii	no_eczema	-2.08049	0.0422678	0.0422678	Bacteroidetes: Bacteroidaceae: Bacteroides nordii	6										UK_tool	Vaginal
Streptococcus ilei_&_1156431	Streptococcus ilei	no_eczema	-2.12534	0.0465565	0.0465565	Firmicutes: Streptococcaceae: Streptococcus ilei	7										UK_tool	Vaginal
Streptococcus chosunense_&_2707003	Streptococcus chosunense	no_eczema	-2.1783	0.00520342	0.00520342	Firmicutes: Streptococcaceae: Streptococcus chosunense	8	*	3400.56	-0.971773	0.376874	-2.57851	0.00992277	0.0311041	*	.	UK_tool	Vaginal
Streptococcus gwangjuense_&_1433513	Streptococcus gwangjuense	no_eczema	-2.208	0.00668278	0.00668278	Firmicutes: Streptococcaceae: Streptococcus gwangjuense	9										UK_tool	Vaginal
Streptococcus mitis_&_28037	Streptococcus mitis	no_eczema	-2.31016	0.00921038	0.00921038	Firmicutes: Streptococcaceae: Streptococcus mitis	10	*	3652.28	-0.921502	0.365906	-2.51841	0.0117885	0.0359164	.	.	UK_tool	Vaginal
Streptococcus symci_&_2588991	Streptococcus symci	no_eczema	-2.35162	0.0066274	0.0066274	Firmicutes: Streptococcaceae: Streptococcus symci	11	*	3570.72	-1.20832	0.380152	-3.17851	0.00148032	0.00652139	*	*	UK_tool	Vaginal
Streptococcus infantis_&_68892	Streptococcus infantis	no_eczema	-2.42733	0.047575	0.047575	Firmicutes: Streptococcaceae: Streptococcus infantis	12	*	2517.06	-1.55774	0.389824	-3.99601	6.4419e-05	0.000456534	***	**	UK_tool	Vaginal
Streptococcus shenyangsis_&_2589786	Streptococcus shenyangsis	no_eczema	-2.54569	0.0160878	0.0160878	Firmicutes: Streptococcaceae: Streptococcus shenyangsis	13	*	3804.12	-1.01735	0.350651	-2.90131	0.00371611	0.0136118	*	.	UK_tool	Vaginal
Streptococcus thermophilus_&_1308	Streptococcus thermophilus	no_eczema	-2.89945	0.0260186	0.0260186	Firmicutes: Streptococcaceae: Streptococcus thermophilus	14										UK_tool	Vaginal
Staphylococcus haemolyticus_&_1283	Staphylococcus haemolyticus	no_eczema	-3.00809	0.0196818	0.0196818	Firmicutes: Staphylococcaceae: Staphylococcus haemolyticus	15	*	1225.47	-1.97592	0.391993	-5.0407	4.63835e-07	6.87319e-06	***	***	UK_tool	Vaginal
Streptococcus urinalis_&_149016	Streptococcus urinalis	no_eczema	-3.09867	0.0047917	0.0047917	Firmicutes: Streptococcaceae: Streptococcus urinalis	16	*	466.313	-5.32161	0.469956	-11.3236	1.00233e-29	3.26761e-27	***	***	UK_tool	Vaginal
Streptococcus vestibularis_&_1343	Streptococcus vestibularis	no_eczema	-3.89702	0.00922702	0.00922702	Firmicutes: Streptococcaceae: Streptococcus vestibularis	17										UK_tool	Vaginal
Streptococcus salivarius_&_1304	Streptococcus salivarius	no_eczema	-4.0023	0.0428134	0.0428134	Firmicutes: Streptococcaceae: Streptococcus salivarius	18										UK_tool	Vaginal
Staphylococcus epidermidis_&_1282	Staphylococcus epidermidis	no_eczema	-4.18613	0.0246203	0.0246203	Firmicutes: Staphylococcaceae: Staphylococcus epidermidis	19										UK_tool	Vaginal

## Sheet: species_nurse_csection
	Supplementary File 3	species_nurse_csection
label_key	feature	enrich_group	ef_lda	pvalue.x	padj.x	label	order	ad.sig.x	baseMean_variable.2_Eczema_vs_NoEczema_DESeq2	log2FoldChange_DESeq2	lfcSE_DESeq2	stat_DESeq2	pvalue_DESeq2	padj_DESeq2	sig_DESeq2	ad.sig_DESeq2	tool	delivery
Escherichia coli_&_562	Escherichia coli	eczema	4.70279	0.0127458	0.0127458	Proteobacteria: Enterobacteriaceae: Escherichia coli	1	*	92474.8	2.76308	1.03106	2.67984	0.00736579	0.0255452	*	.	nurse	CS
Shigella sonnei_&_624	Shigella sonnei	eczema	4.65332	0.0010673	0.0010673	Proteobacteria: Enterobacteriaceae: Shigella sonnei	2										nurse	CS
Streptococcus vestibularis_&_1343	Streptococcus vestibularis	eczema	4.60289	0.0282538	0.0282538	Firmicutes: Streptococcaceae: Streptococcus vestibularis	3										nurse	CS
Shigella dysenteriae_&_622	Shigella dysenteriae	eczema	4.08511	0.000608611	0.000608611	Proteobacteria: Enterobacteriaceae: Shigella dysenteriae	4	*	21615.4	2.57025	0.987579	2.60258	0.0092526	0.0304097	*	.	nurse	CS
Shigella flexneri_&_623	Shigella flexneri	eczema	3.87945	0.00308577	0.00308577	Proteobacteria: Enterobacteriaceae: Shigella flexneri	5	*	7963.52	2.81964	0.962553	2.92934	0.00339683	0.0145706	*	.	nurse	CS
Escherichia fergusonii_&_564	Escherichia fergusonii	eczema	3.83659	9.75197e-05	9.75197e-05	Proteobacteria: Enterobacteriaceae: Escherichia fergusonii	6	*	1797.95	3.23646	0.874558	3.70069	0.000215018	0.001348	**	*	nurse	CS
Shigella boydii_&_621	Shigella boydii	eczema	3.76927	0.000955047	0.000955047	Proteobacteria: Enterobacteriaceae: Shigella boydii	7	*	7559.49	2.77286	0.935668	2.96351	0.00304154	0.0135828	*	.	nurse	CS
Escherichia whittamii_&_2762229	Escherichia whittamii	eczema	3.44776	0.00111814	0.00111814	Proteobacteria: Enterobacteriaceae: Escherichia whittamii	8	*	719.528	3.62072	0.83342	4.34442	1.39644e-05	0.000151747	***	**	nurse	CS
Citrobacter youngae_&_133448	Citrobacter youngae	eczema	3.3018	0.012367	0.012367	Proteobacteria: Enterobacteriaceae: Citrobacter youngae	9	*	129.972	2.88475	0.678565	4.25125	2.12582e-05	0.000216568	***	**	nurse	CS
Escherichia marmotae_&_1499973	Escherichia marmotae	eczema	3.25932	0.00259895	0.00259895	Proteobacteria: Enterobacteriaceae: Escherichia marmotae	10	*	531.699	3.7445	0.813882	4.60079	4.20895e-06	5.27737e-05	***	***	nurse	CS
Escherichia albertii_&_208962	Escherichia albertii	eczema	3.21046	0.000947235	0.000947235	Proteobacteria: Enterobacteriaceae: Escherichia albertii	11	*	513.325	3.11954	0.801517	3.89205	9.94004e-05	0.000689458	***	**	nurse	CS
Parabacteroides johnsonii_&_387661	Parabacteroides johnsonii	eczema	2.70295	0.0490103	0.0490103	Bacteroidetes: Tannerellaceae: Parabacteroides johnsonii	12										nurse	CS
Citrobacter europaeus_&_1914243	Citrobacter europaeus	eczema	2.5663	0.013906	0.013906	Proteobacteria: Enterobacteriaceae: Citrobacter europaeus	13	*	111.721	4.15236	0.676506	6.13795	8.35935e-10	1.94653e-08	***	***	nurse	CS
Bacteroides xylanisolvens_&_371601	Bacteroides xylanisolvens	eczema	2.49242	0.0236233	0.0236233	Bacteroidetes: Bacteroidaceae: Bacteroides xylanisolvens	14	*	26.9121	6.55714	0.475592	13.7873	3.03817e-43	4.95221e-41	***	***	nurse	CS
Bacteroides ovatus_&_28116	Bacteroides ovatus	eczema	2.40099	0.0490103	0.0490103	Bacteroidetes: Bacteroidaceae: Bacteroides ovatus	15										nurse	CS
Citrobacter rodentium_&_67825	Citrobacter rodentium	eczema	2.26254	0.000384339	0.000384339	Proteobacteria: Enterobacteriaceae: Citrobacter rodentium	16	*	166.345	3.73816	0.669382	5.58449	2.34394e-08	4.0217e-07	***	***	nurse	CS
Bacteroides zhangwenhongii_&_2650157	Bacteroides zhangwenhongii	eczema	2.2385	0.0490103	0.0490103	Bacteroidetes: Bacteroidaceae: Bacteroides zhangwenhongii	17										nurse	CS
Citrobacter murliniae_&_67829	Citrobacter murliniae	eczema	2.16973	0.0297887	0.0297887	Proteobacteria: Enterobacteriaceae: Citrobacter murliniae	18	*	184.228	1.97952	0.730535	2.70968	0.00673479	0.0238646	*	.	nurse	CS
Paenibacillus tengchongensis_&_2608684	Paenibacillus tengchongensis	eczema	2.12211	8.83942e-05	8.83942e-05	Firmicutes: Paenibacillaceae: Paenibacillus tengchongensis	19	*	22.8733	6.03019	0.465244	12.9614	2.02632e-38	2.20194e-36	***	***	nurse	CS
Enterobacter oligotrophicus_&_2478464	Enterobacter oligotrophicus	eczema	2.0819	0.0126705	0.0126705	Proteobacteria: Enterobacteriaceae: Enterobacter oligotrophicus	20	*	244.896	2.89037	0.731918	3.94904	7.84658e-05	0.00059488	***	**	nurse	CS
Kosakonia radicincitans_&_283686	Kosakonia radicincitans	eczema	2.04674	0.0316304	0.0316304	Proteobacteria: Enterobacteriaceae: Kosakonia radicincitans	21										nurse	CS
Salmonella enterica_&_28901	Salmonella enterica	eczema	2.02846	0.00413683	0.00413683	Proteobacteria: Enterobacteriaceae: Salmonella enterica	22	*	215.735	3.68967	0.706665	5.22124	1.77727e-07	2.41413e-06	***	***	nurse	CS
Aggregatibacter kilianii_&_2025884	Aggregatibacter kilianii	no_eczema	-2.13931	0.0326336	0.0326336	Proteobacteria: Pasteurellaceae: Aggregatibacter kilianii	23										nurse	CS
Veillonella caviae_&_248316	Veillonella caviae	no_eczema	-2.60458	0.0262566	0.0262566	Firmicutes: Veillonellaceae: Veillonella caviae	24	*	2827.67	-2.8469	0.672921	-4.23066	2.3301e-05	0.000230186	***	**	nurse	CS
Citrobacter amalonaticus_&_35703	Citrobacter amalonaticus	no_eczema	-2.95522	0.0382949	0.0382949	Proteobacteria: Enterobacteriaceae: Citrobacter amalonaticus	25	*	323.748	-1.94555	0.785196	-2.47779	0.01322	0.0405545	.	.	nurse	CS
Veillonella denticariosi_&_419208	Veillonella denticariosi	no_eczema	-3.00392	0.0483675	0.0483675	Firmicutes: Veillonellaceae: Veillonella denticariosi	26										nurse	CS
Veillonella tobetsuensis_&_1110546	Veillonella tobetsuensis	no_eczema	-3.23494	0.0391425	0.0391425	Firmicutes: Veillonellaceae: Veillonella tobetsuensis	27	*	11867	-2.12786	0.679246	-3.13268	0.00173217	0.00882323	*	*	nurse	CS
Veillonella rogosae_&_423477	Veillonella rogosae	no_eczema	-4.0613	0.0333723	0.0333723	Firmicutes: Veillonellaceae: Veillonella rogosae	28	*	86885.9	-1.78852	0.724203	-2.46965	0.0135247	0.0408246	.	.	nurse	CS
Veillonella infantium_&_1911679	Veillonella infantium	no_eczema	-4.07153	0.0371881	0.0371881	Firmicutes: Veillonellaceae: Veillonella infantium	29										nurse	CS
Veillonella dispar_&_39778	Veillonella dispar	no_eczema	-4.13479	0.0405115	0.0405115	Firmicutes: Veillonellaceae: Veillonella dispar	30										nurse	CS
Veillonella parvula_&_29466	Veillonella parvula	no_eczema	-4.93377	0.0289529	0.0289529	Firmicutes: Veillonellaceae: Veillonella parvula	31										nurse	CS

## Sheet: species_nurse_vaginal
Supplementary File 3	species_nurse_vaginal
label_key	feature	enrich_group	ef_lda	pvalue.x	padj.x	label	order	ad.sig.x	baseMean_variable.2_Eczema_vs_NoEczema_DESeq2	log2FoldChange_DESeq2	lfcSE_DESeq2	stat_DESeq2	pvalue_DESeq2	padj_DESeq2	sig_DESeq2	ad.sig_DESeq2	tool	delivery
Streptococcus rubneri_&_1234680	Streptococcus rubneri	no_eczema	-2.17811	0.0186185	0.0186185	Firmicutes: Streptococcaceae: Streptococcus rubneri	1	*	2040.72	-1.59398	0.474384	-3.36011	0.000779127	0.00270208	**	*	nurse	Vaginal
Streptococcus ilei_&_1156431	Streptococcus ilei	no_eczema	-2.27565	0.00486279	0.00486279	Firmicutes: Streptococcaceae: Streptococcus ilei	2	*	2716.27	-2.00717	0.48272	-4.15804	3.20994e-05	0.000156185	***	**	nurse	Vaginal

## Sheet: functional_UK_csection
Supplementary File 3	functional_UK_csection
feature	enrich_group	ef_lda	pvalue	padj	label	order	tool	delivery
PWY-7237: myo-, chiro- and scyllo-inositol degradation	eczema	1.93814	0.0452012	0.0452012	PWY-7237: myo-, chiro- and scyllo-inositol degradation	1	UK_tool	CS
PWY0-1477: ethanolamine utilization	eczema	1.90934	0.0365462	0.0365462	PWY0-1477: ethanolamine utilization	2	UK_tool	CS
PWY-5347: superpathway of L-methionine biosynthesis (transsulfuration)	eczema	1.81773	0.0157832	0.0157832	PWY-5347: superpathway of L-methionine biosynthesis (transsulfuration)	3	UK_tool	CS
METSYN-PWY: superpathway of L-homoserine and L-methionine biosynthesis	eczema	1.81666	0.0160432	0.0160432	METSYN-PWY: superpathway of L-homoserine and L-methionine biosynthesis	4	UK_tool	CS
HOMOSER-METSYN-PWY: L-methionine biosynthesis I	eczema	1.77916	0.0266433	0.0266433	HOMOSER-METSYN-PWY: L-methionine biosynthesis I	5	UK_tool	CS
MET-SAM-PWY: superpathway of S-adenosyl-L-methionine biosynthesis	eczema	1.75306	0.0238881	0.0238881	MET-SAM-PWY: superpathway of S-adenosyl-L-methionine biosynthesis	6	UK_tool	CS
TCA: TCA cycle I (prokaryotic)	eczema	1.6994	0.0170186	0.0170186	TCA: TCA cycle I (prokaryotic)	7	UK_tool	CS
POLYAMSYN-PWY: superpathway of polyamine biosynthesis I	eczema	1.69234	0.0332463	0.0332463	POLYAMSYN-PWY: superpathway of polyamine biosynthesis I	8	UK_tool	CS
RHAMCAT-PWY: L-rhamnose degradation I	eczema	1.68144	0.0306538	0.0306538	RHAMCAT-PWY: L-rhamnose degradation I	9	UK_tool	CS
PWY-7118: chitin deacetylation	eczema	1.67438	0.0228606	0.0228606	PWY-7118: chitin deacetylation	10	UK_tool	CS
PWY0-845: superpathway of pyridoxal 5-phosphate biosynthesis and salvage	eczema	1.64339	0.0165062	0.0165062	PWY0-845: superpathway of pyridoxal 5-phosphate biosynthesis and salvage	11	UK_tool	CS
PWY-6969: TCA cycle V (2-oxoglutarate synthase)	eczema	1.63323	0.0136879	0.0136879	PWY-6969: TCA cycle V (2-oxoglutarate synthase)	12	UK_tool	CS
GLYOXYLATE-BYPASS: glyoxylate cycle	eczema	1.62775	0.024893	0.024893	GLYOXYLATE-BYPASS: glyoxylate cycle	13	UK_tool	CS
PWY-6731: starch degradation III	eczema	1.59463	0.029566	0.029566	PWY-6731: starch degradation III	14	UK_tool	CS
P161-PWY: acetylene degradation (anaerobic)	eczema	1.58347	0.0330681	0.0330681	P161-PWY: acetylene degradation (anaerobic)	15	UK_tool	CS
ARG+POLYAMINE-SYN: superpathway of arginine and polyamine biosynthesis	eczema	1.5533	0.0407096	0.0407096	ARG+POLYAMINE-SYN: superpathway of arginine and polyamine biosynthesis	16	UK_tool	CS
PYRIDOXSYN-PWY: pyridoxal 5-phosphate biosynthesis I	eczema	1.53314	0.0196624	0.0196624	PYRIDOXSYN-PWY: pyridoxal 5-phosphate biosynthesis I	17	UK_tool	CS
FAO-PWY: fatty acid &beta;-oxidation I (generic)	eczema	1.51744	0.0324821	0.0324821	FAO-PWY: fatty acid &beta;-oxidation I (generic)	18	UK_tool	CS
PYRIDNUCSYN-PWY: NAD de novo biosynthesis I (from aspartate)	eczema	1.50128	0.0398699	0.0398699	PYRIDNUCSYN-PWY: NAD de novo biosynthesis I (from aspartate)	19	UK_tool	CS
PWY-6531: mannitol cycle	eczema	1.46987	0.0465095	0.0465095	PWY-6531: mannitol cycle	20	UK_tool	CS
NAGLIPASYN-PWY: lipid IVA biosynthesis (E. coli)	eczema	1.46011	0.0451004	0.0451004	NAGLIPASYN-PWY: lipid IVA biosynthesis (E. coli)	21	UK_tool	CS
PWY-8073: lipid IVA biosynthesis (P. putida)	eczema	1.46011	0.0451004	0.0451004	PWY-8073: lipid IVA biosynthesis (P. putida)	22	UK_tool	CS
TCA-GLYOX-BYPASS: superpathway of glyoxylate bypass and TCA	eczema	1.436	0.0384893	0.0384893	TCA-GLYOX-BYPASS: superpathway of glyoxylate bypass and TCA	23	UK_tool	CS
PWY-561: superpathway of glyoxylate cycle and fatty acid degradation	eczema	1.43205	0.0365938	0.0365938	PWY-561: superpathway of glyoxylate cycle and fatty acid degradation	24	UK_tool	CS
GLYCOCAT-PWY: glycogen degradation I	eczema	1.42325	0.0224508	0.0224508	GLYCOCAT-PWY: glycogen degradation I	25	UK_tool	CS
PWY0-1338: polymyxin resistance	eczema	1.36234	0.00504536	0.00504536	PWY0-1338: polymyxin resistance	26	UK_tool	CS
ARGININE-SYN4-PWY: L-ornithine biosynthesis II	eczema	1.30199	0.036248	0.036248	ARGININE-SYN4-PWY: L-ornithine biosynthesis II	27	UK_tool	CS
P221-PWY: octane oxidation	eczema	1.23465	0.0296911	0.0296911	P221-PWY: octane oxidation	28	UK_tool	CS
PRPP-PWY: superpathway of histidine, purine, and pyrimidine biosynthesis	eczema	1.08579	0.0187716	0.0187716	PRPP-PWY: superpathway of histidine, purine, and pyrimidine biosynthesis	29	UK_tool	CS
PWY-3801: sucrose degradation II (sucrose synthase)	eczema	1.04953	0.0321167	0.0321167	PWY-3801: sucrose degradation II (sucrose synthase)	30	UK_tool	CS
DENOVOPURINE2-PWY: superpathway of purine nucleotides de novo biosynthesis II	eczema	1.0454	0.0393209	0.0393209	DENOVOPURINE2-PWY: superpathway of purine nucleotides de novo biosynthesis II	31	UK_tool	CS
ANAEROFRUCAT-PWY: homolactic fermentation	no_eczema	-1.38392	0.017825	0.017825	ANAEROFRUCAT-PWY: homolactic fermentation	32	UK_tool	CS
PWY-5484: glycolysis II (from fructose 6-phosphate)	no_eczema	-1.48385	0.0330792	0.0330792	PWY-5484: glycolysis II (from fructose 6-phosphate)	33	UK_tool	CS
PWY-5686: UMP biosynthesis I	no_eczema	-1.56717	0.0461374	0.0461374	PWY-5686: UMP biosynthesis I	34	UK_tool	CS
PWY-6121: 5-aminoimidazole ribonucleotide biosynthesis I	no_eczema	-1.6765	0.0488018	0.0488018	PWY-6121: 5-aminoimidazole ribonucleotide biosynthesis I	35	UK_tool	CS
PWY-5005: biotin biosynthesis II	no_eczema	-1.73636	0.0374351	0.0374351	PWY-5005: biotin biosynthesis II	36	UK_tool	CS
PWY-7199: pyrimidine deoxyribonucleosides salvage	no_eczema	-1.76458	0.0380334	0.0380334	PWY-7199: pyrimidine deoxyribonucleosides salvage	37	UK_tool	CS
PWY-6823: molybdopterin biosynthesis	no_eczema	-1.79295	0.0151541	0.0151541	PWY-6823: molybdopterin biosynthesis	38	UK_tool	CS
PWY-6151: S-adenosyl-L-methionine salvage I	no_eczema	-1.91628	0.040589	0.040589	PWY-6151: S-adenosyl-L-methionine salvage I	39	UK_tool	CS

[truncated: 3 more sheets: functional_UK_vaginal, functional_nurse_csection, functional_nurse_vaginal]
